# Supplementary material for: Psychometric Properties of the Serbian Teen Version of the Problem Areas in Diabetes Scale—A Validation Study
Source: Nurs Rep. 2025 Sep 8;15(9):326. doi: 10.3390/nursrep15090326 (PMC12472196; doi:10.3390/nursrep15090326)
Supplement: Supplementary file 1 [file nursrep-15-00326-s001.zip]

Archive with 3 entries (3 files):
- Supplementary File S1. Figure S1. Flow diagram of study subjects.pdf
- Supplementary File S2. PAID-T backward translation_ENG.pdf
- Supplementary File S3. STROBE.pdf
